# Supplementary material for: Top soil physical and chemical properties in Kazakhstan across a north-south gradient
Source: Sci Data. 2018 Nov 13;5:180242. doi: 10.1038/sdata.2018.242 (PMC6233482; doi:10.1038/sdata.2018.242)
Supplement: Supplementary file 1 [file sdata2018242-isa1.zip]

Archive with 4 entries (4 files):
- i_Investigation.txt
- s_Yapiyev246A_study.txt
- a_Yapiyev246A_photos.txt
- a_Yapiyev246A_measurements.txt
