# Supplementary material for: Top soil physical and chemical properties in Kazakhstan across a north-south gradient
Source: Sci Data. 2018 Nov 13;5:180242. doi: 10.1038/sdata.2018.242 (PMC6233482; doi:10.1038/sdata.2018.242)
Supplement: Supplementary file 1 [file sdata2018242-isa1.zip › i_Investigation.txt]

# Investigation File generated for Scientific Data with Investigation File Authoring Tool version 0.1.0 on 19/09/2018 - This metadata file is CC0
ONTOLOGY SOURCE REFERENCE
Term Source Name	GAZ	UO	ERO	EFO	OBI	FBbi	ENVO
Term Source File	http://data.bioontology.org/ontologies/GAZ	http://data.bioontology.org/ontologies/UO	http://data.bioontology.org/ontologies/ERO	http://data.bioontology.org/ontologies/EFO	http://data.bioontology.org/ontologies/OBI	http://data.bioontology.org/ontologies/FBbi	http://data.bioontology.org/ontologies/ENVO
Term Source Version	$Revision: 1.512 $	unknown	2013-08-02	2.99	2014-08-18		
Term Source Description	Gazetteer	Units of Measurement Ontology	Eagle-I Research Resource Ontology	Experimental Factor Ontology	Ontology for Biomedical Investigations	Biological Imaging Methods Ontology	Environment Ontology
INVESTIGATION
Investigation Identifier
Investigation Title
Investigation Description
Investigation Submission Date
Investigation Public Release Date
INVESTIGATION PUBLICATIONS
Investigation PubMed ID
Investigation Publication DOI
Investigation Publication Author List
Investigation Publication Title
Investigation Publication Status
Investigation Publication Status Term Accession Number
Investigation Publication Status Term Source REF
INVESTIGATION CONTACTS
Investigation Person Last Name
Investigation Person Mid Initials
Investigation Person First Name
Investigation Person Address
Investigation Person Phone
Investigation Person Fax
Investigation Person Email
Investigation Person Affiliation
Investigation Person Roles
Investigation Person Roles Term Accession Number
Investigation Person Roles Term Source REF
STUDY
Study Identifier	10.1038/sdata.2018.242
Study Title	Top soil physical and chemical properties in Kazakhstan across a north-south gradient
Study Submission Date	17/05/2018
Study Public Release Date	13/11/2018
Study Description	http://www.nature.com/articles/sdata2018242#abstract
Study File Name	s_Yapiyev246A_study.txt
Comment[Subject Keywords]	///;//;//
Comment[Manuscript Licence]	CC BY-4.0
Comment[Experimental Metadata Licence]	CC0
Comment[Supplementary Information File Name]	
Comment[Supplementary Information File Type]	x-zip-compressed
Comment[Supplementary Information File URL]	http://www.nature.com/articles/sdata2018242#supplementary-information
Comment[Data Repository]	Mendeley Data
Comment[Data Record Accession]	doi:10.17632/5zmvx4vh28.1
Comment[Data Record URI]	https://doi.org/10.17632/5ZMVX4VH28.1
STUDY DESIGN DESCRIPTORS
Study Design Type	data collection and processing objective
Study Design Type Term Accession Number	ERO:0100087
Study Design Type Term Source REF	ERO
STUDY PUBLICATIONS
Study PubMed ID
Study Publication DOI
Study Publication Author List
Study Publication Title
Study Publication Status
Study Publication Status Term Accession Number
Study Publication Status Term Source REF
STUDY FACTORS
Study Factor Name	sampling month	sampling site
Study Factor Type	sampling time	geographic location
Study Factor Type Term Accession Number	http://www.ebi.ac.uk/efo/EFO_0000689	GAZ:00000448
Study Factor Type Term Source REF	EFO	OBI
STUDY ASSAYS
Study Assay Measurement Type	recorded image	soil
Study Assay Measurement Type Term Accession Number	FBbi:00000265	ENVO:00001998
Study Assay Measurement Type Term Source REF	FBbi	ENVO
Study Assay Technology Type	photography	data collection method
Study Assay Technology Type Term Accession Number	ERO:0001250	ERO:0001932
Study Assay Technology Type Term Source REF	ERO	ERO
Study Assay Technology Platform	""	""
Study Assay File Name	a_Yapiyev246A_photos.txt	a_Yapiyev246A_measurements.txt
STUDY PROTOCOLS
Study Protocol Name	Field Methods	Laboratory Methods	Data Records	Study sites
Study Protocol Type	sample collection protocol	data collection method	digital imaging	sample collection protocol
Study Protocol Type Term Accession Number	http://www.ebi.ac.uk/efo/EFO_0005518	ERO:0001932	ERO:0001268	http://www.ebi.ac.uk/efo/EFO_0005518
Study Protocol Type Term Source REF	EFO	ERO	ERO	EFO
Study Protocol Description				
Study Protocol URI	""	""	""	""
Study Protocol Version				
Study Protocol Parameters Name	""	""	""	""
Study Protocol Parameters Name Term Accession Number	""	""	""	""
Study Protocol Parameters Name Term Source REF	""	""	""	""
Study Protocol Components Name	""	""	""	""
Study Protocol Components Type	""	""	""	""
Study Protocol Components Type Term Accession Number	""	""	""	""
Study Protocol Components Type Term Source REF	""	""	""	""
STUDY CONTACTS
Study Person Last Name	Yapiyev	Gilman	Kabdullayeva	Suleimenova	Shagadatova	Duisembay	Naizabekov	Mussurova	Sydykova	Raimkulov	Kabimoldayev	Abdrakhmanova	Omarkulova	Nurmukhambetov	Kudarova	Malgazhdar	Schönbach	Inglezakis
Study Person First Name	Vadim	Charles P.	Tolganay	Akmaral	Aizhan	Azat	Sanzhar	Saule	Kamilya	Ilyas	Ilyas	Ainagul	Symbat	Dastan	Aliya	Daniyar	Christian	Vassilis
Study Person Mid Initials																		
Study Person Email	""	""	""	""	""	""	""	""	""	""	""	""	""	""	""	""	christian.schoenbach@nu.edu.kz	vasileios.inglezakis@nu.edu.kz
Study Person Phone																		
Study Person Fax																		
Study Person Address																		
Study Person Affiliation	Department of Civil and Environmental Engineering, School of Engineering, Nazarbayev University, Astana, Kazakhstan	Department of Biology, School of Science and Technology, Nazarbayev University, Astana, Kazakhstan	Department of Biology, School of Science and Technology, Nazarbayev University, Astana, Kazakhstan	Department of Biology, School of Science and Technology, Nazarbayev University, Astana, Kazakhstan	Department of Biology, School of Science and Technology, Nazarbayev University, Astana, Kazakhstan	Department of Biology, School of Science and Technology, Nazarbayev University, Astana, Kazakhstan	Department of Biology, School of Science and Technology, Nazarbayev University, Astana, Kazakhstan	National Laboratory Astana, Nazarbayev University, Astana, Kazakhstan	Department of Biology, School of Science and Technology, Nazarbayev University, Astana, Kazakhstan	Department of Biology, School of Science and Technology, Nazarbayev University, Astana, Kazakhstan	Department of Biology, School of Science and Technology, Nazarbayev University, Astana, Kazakhstan	National Laboratory Astana, Nazarbayev University, Astana, Kazakhstan	Environmental Science & Technology Group (ESTg), Chemical Engineering Department, School of Engineering, Nazarbayev University, Astana, Kazakhstan	Environmental Science & Technology Group (ESTg), Chemical Engineering Department, School of Engineering, Nazarbayev University, Astana, Kazakhstan	Environmental Science & Technology Group (ESTg), Chemical Engineering Department, School of Engineering, Nazarbayev University, Astana, Kazakhstan	National Laboratory Astana, Nazarbayev University, Astana, Kazakhstan	Department of Biology, School of Science and Technology, Nazarbayev University, Astana, Kazakhstan	Environmental Science & Technology Group (ESTg), Chemical Engineering Department, School of Engineering, Nazarbayev University, Astana, Kazakhstan
Study Person Roles																		
Study Person Roles Term Accession Number																		
Study Person Roles Term Source REF																		
Comment[Study Person ORCID]	0000-0001-8090-5122																	0000-0002-0195-0417
Comment[Funder]																		
Comment[FundRef ID]																		
Comment[Funder Term Source REF]																		
Comment[Grant Identifier]																		
