# Supplementary material for: Top soil physical and chemical properties in Kazakhstan across a north-south gradient
Source: Sci Data. 2018 Nov 13;5:180242. doi: 10.1038/sdata.2018.242 (PMC6233482; doi:10.1038/sdata.2018.242)
Supplement: Supplementary file 1 [file sdata2018242-isa1.zip › s_Yapiyev246A_study.txt]

Source Name	Characteristics[geographical location]	Term Source REF	Term Accession Number	Characteristics[environment type]	Term Source REF	Term Accession Number	Characteristics[latitude]	Unit	Term Source REF	Term Accession Number	Characteristics[longitude]	Unit	Term Source REF	Term Accession Number	Characteristics[altitude]	Unit	Term Source REF	Term Accession Number	Protocol REF	Protocol REF	Sample Name	Factor Value[sampling month]	Factor Value[sampling site]
40 locations across Kazakhstan	North Kazakhstan Province	GAZ	GAZ:00014657	area of scrub	ENVO	ENVO:01000869	54.89328302	degree	UO	UO:0000185	69.10011202	degree	UO	UO:0000185	94.133	meter	UO	UO:0000008	Study sites	Field Methods	sample location 1 in wet season	May	Petropavlovsk town
40 locations across Kazakhstan	North Kazakhstan Province	GAZ	GAZ:00014657	area of cropland	ENVO	ENVO:01000892	54.74814802	degree	UO	UO:0000185	69.09909697	degree	UO	UO:0000185	108.423	meter	UO	UO:0000008	Study sites	Field Methods	sample location 2 in wet season	May	Bishkul village
40 locations across Kazakhstan	North Kazakhstan Province	GAZ	GAZ:00014657	area of deciduous forest	ENVO	ENVO:01000816	54.54298502	degree	UO	UO:0000185	69.19382002	degree	UO	UO:0000185	139.003	meter	UO	UO:0000008	Study sites	Field Methods	sample location 3 in wet season	May	Astrakhanka village
40 locations across Kazakhstan	North Kazakhstan Province	GAZ	GAZ:00014657	area of cropland	ENVO	ENVO:01000892	54.27033101	degree	UO	UO:0000185	69.15815301	degree	UO	UO:0000185	127.015	meter	UO	UO:0000008	Study sites	Field Methods	sample location 4 in wet season	May	Rublivka village
40 locations across Kazakhstan	North Kazakhstan Province	GAZ	GAZ:00014657	steppe	ENVO	ENVO:00000262	54.01816104	degree	UO	UO:0000185	69.16133403	degree	UO	UO:0000185	127.865	meter	UO	UO:0000008	Study sites	Field Methods	sample location 5 in wet season	May	Roshinskoe village
40 locations across Kazakhstan	North Kazakhstan Province	GAZ	GAZ:00014657	steppe	ENVO	ENVO:00000262	53.658927	degree	UO	UO:0000185	69.438828	degree	UO	UO:0000185	188.194	meter	UO	UO:0000008	Study sites	Field Methods	sample location 6 in wet season	May	Obukhovka village
40 locations across Kazakhstan	Aqmola Province	GAZ	GAZ:00014650	area of scrub	ENVO	ENVO:01000869	53.25942303	degree	UO	UO:0000185	69.47235301	degree	UO	UO:0000185	250.348	meter	UO	UO:0000008	Study sites	Field Methods	sample location 7 in wet season	May	Kokshetau town
40 locations across Kazakhstan	Aqmola Province	GAZ	GAZ:00014650	steppe	ENVO	ENVO:00000262	53.10685697	degree	UO	UO:0000185	69.890226	degree	UO	UO:0000185	327.493	meter	UO	UO:0000008	Study sites	Field Methods	sample location 8 in wet season	May	Kenesary village
40 locations across Kazakhstan	Aqmola Province	GAZ	GAZ:00014650	area of cropland	ENVO	ENVO:01000892	52.84305803	degree	UO	UO:0000185	70.20383801	degree	UO	UO:0000185	407.036	meter	UO	UO:0000008	Study sites	Field Methods	sample location 9 in wet season	May	Shuchinsk village
40 locations across Kazakhstan	Aqmola Province	GAZ	GAZ:00014650	area of deciduous forest	ENVO	ENVO:01000816	52.597135	degree	UO	UO:0000185	70.56146096	degree	UO	UO:0000185	416.058	meter	UO	UO:0000008	Study sites	Field Methods	sample location 10 in wet season	May	Makinka village
40 locations across Kazakhstan	Aqmola Province	GAZ	GAZ:00014650	area of scrub	ENVO	ENVO:01000869	52.17755704	degree	UO	UO:0000185	70.94499104	degree	UO	UO:0000185	384.35	meter	UO	UO:0000008	Study sites	Field Methods	sample location 11 in wet season	May	Krasniy Gornyak village
40 locations across Kazakhstan	Aqmola Province	GAZ	GAZ:00014650	steppe	ENVO	ENVO:00000262	51.50238703	degree	UO	UO:0000185	71.18926601	degree	UO	UO:0000185	407.792	meter	UO	UO:0000008	Study sites	Field Methods	sample location 12 in wet season	May	Bozaigyr
40 locations across Kazakhstan	Aqmola Province	GAZ	GAZ:00014650	steppe	ENVO	ENVO:00000262	51.12420696	degree	UO	UO:0000185	71.63823101	degree	UO	UO:0000185	363.714	meter	UO	UO:0000008	Study sites	Field Methods	sample location 40 in wet season	May	near Astana city
40 locations across Kazakhstan	Aqmola Province	GAZ	GAZ:00014650	area of developed open space	ENVO	ENVO:01000883	50.97370796	degree	UO	UO:0000185	71.94638003	degree	UO	UO:0000185	389	meter	UO	UO:0000008	Study sites	Field Methods	sample location 39 in wet season	May	30 km to Astana city
40 locations across Kazakhstan	Qaraghandy Province	GAZ	GAZ:00014658	area of cropland	ENVO	ENVO:01000892	50.64598904	degree	UO	UO:0000185	72.42972298	degree	UO	UO:0000185	445.994	meter	UO	UO:0000008	Study sites	Field Methods	sample location 38 in wet season	May	Anar village
40 locations across Kazakhstan	Qaraghandy Province	GAZ	GAZ:00014658	area of cropland	ENVO	ENVO:01000892	50.29637198	degree	UO	UO:0000185	72.76972298	degree	UO	UO:0000185	555.023	meter	UO	UO:0000008	Study sites	Field Methods	sample location 37 in wet season	May	Oshgandy village
40 locations across Kazakhstan	Qaraghandy Province	GAZ	GAZ:00014658	area of cropland	ENVO	ENVO:01000892	49.95884003	degree	UO	UO:0000185	73.03598402	degree	UO	UO:0000185	563	meter	UO	UO:0000008	Study sites	Field Methods	sample location 36 in wet season	May	near Karaganda city
40 locations across Kazakhstan	Qaraghandy Province	GAZ	GAZ:00014658	steppe	ENVO	ENVO:00000262	49.28114799	degree	UO	UO:0000185	73.43020001	degree	UO	UO:0000185	659.52	meter	UO	UO:0000008	Study sites	Field Methods	sample location 35 in wet season	May	Kyzylkoy village
40 locations across Kazakhstan	Qaraghandy Province	GAZ	GAZ:00014658	area of scrub	ENVO	ENVO:01000869	48.87662896	degree	UO	UO:0000185	73.67259501	degree	UO	UO:0000185	729.876	meter	UO	UO:0000008	Study sites	Field Methods	sample location 34 in wet season	May	Aksu-Ayuly village
40 locations across Kazakhstan	Qaraghandy Province	GAZ	GAZ:00014658	area of dwarf scrub	ENVO	ENVO:01000861	48.43939704	degree	UO	UO:0000185	73.72746396	degree	UO	UO:0000185	817.191	meter	UO	UO:0000008	Study sites	Field Methods	sample location 33 in wet season	May	Batystau village
40 locations across Kazakhstan	Qaraghandy Province	GAZ	GAZ:00014658	steppe	ENVO	ENVO:00000262	48.03806699	degree	UO	UO:0000185	73.913578	degree	UO	UO:0000185	724.869	meter	UO	UO:0000008	Study sites	Field Methods	sample location 32 in wet season	May	Zharylgap batyr
40 locations across Kazakhstan	Qaraghandy Province	GAZ	GAZ:00014658	steppe	ENVO	ENVO:00000262	47.67431301	degree	UO	UO:0000185	74.32593796	degree	UO	UO:0000185	614.742	meter	UO	UO:0000008	Study sites	Field Methods	sample location 31 in wet season	May	Eski Karabulak
40 locations across Kazakhstan	Qaraghandy Province	GAZ	GAZ:00014658	cold desert	ENVO	ENVO:01000382	47.354804	degree	UO	UO:0000185	74.72457902	degree	UO	UO:0000185	597.409	meter	UO	UO:0000008	Study sites	Field Methods	sample location 30 in wet season	May	Bektau Ata Mountains
40 locations across Kazakhstan	Qaraghandy Province	GAZ	GAZ:00014658	cold desert	ENVO	ENVO:01000382	46.93837202	degree	UO	UO:0000185	74.94985901	degree	UO	UO:0000185	417.689	meter	UO	UO:0000008	Study sites	Field Methods	sample location 29 in wet season	May	Konyrat settlement
40 locations across Kazakhstan	Qaraghandy Province	GAZ	GAZ:00014658	cold desert	ENVO	ENVO:01000382	46.74883104	degree	UO	UO:0000185	74.54612201	degree	UO	UO:0000185	373	meter	UO	UO:0000008	Study sites	Field Methods	sample location 28 in wet season	May	Balkhash town
40 locations across Kazakhstan	Qaraghandy Province	GAZ	GAZ:00014658	cold desert	ENVO	ENVO:01000382	46.55023299	degree	UO	UO:0000185	74.18082903	degree	UO	UO:0000185	349.686	meter	UO	UO:0000008	Study sites	Field Methods	sample location 27 in wet season	May	Gulshat, Lake Balkhash
40 locations across Kazakhstan	Qaraghandy Province	GAZ	GAZ:00014658	desert scrubland	ENVO	ENVO:01000242	46.25458399	degree	UO	UO:0000185	73.68413597	degree	UO	UO:0000185	344.272	meter	UO	UO:0000008	Study sites	Field Methods	sample location 26 in wet season	May	Saryshagan, Lake Balkhash
40 locations across Kazakhstan	Zhambyl Province	GAZ	GAZ:00014659	cold desert	ENVO	ENVO:01000382	45.58474797	degree	UO	UO:0000185	73.40629701	degree	UO	UO:0000185	342.673	meter	UO	UO:0000008	Study sites	Field Methods	sample location 25 in wet season	May	Zhastar, Lake Balkhash
40 locations across Kazakhstan	Zhambyl Province	GAZ	GAZ:00014659	desert scrubland	ENVO	ENVO:01000242	45.324224	degree	UO	UO:0000185	73.74034099	degree	UO	UO:0000185	363.387	meter	UO	UO:0000008	Study sites	Field Methods	sample location 24 in wet season	May	Akerme, Lake Balkhash
40 locations across Kazakhstan	Zhambyl Province	GAZ	GAZ:00014659	desert scrubland	ENVO	ENVO:01000242	44.97678498	degree	UO	UO:0000185	74.01529097	degree	UO	UO:0000185	365.974	meter	UO	UO:0000008	Study sites	Field Methods	sample location 23 in wet season	May	Barylbaytal, Lake Balkhash
40 locations across Kazakhstan	Zhambyl Province	GAZ	GAZ:00014659	desert scrubland	ENVO	ENVO:01000242	44.535833	degree	UO	UO:0000185	73.92533303	degree	UO	UO:0000185	526.997	meter	UO	UO:0000008	Study sites	Field Methods	sample location 22 in wet season	May	Mirnyi
40 locations across Kazakhstan	Zhambyl Province	GAZ	GAZ:00014659	desert scrubland	ENVO	ENVO:01000242	44.15450301	degree	UO	UO:0000185	73.69956203	degree	UO	UO:0000185	397.082	meter	UO	UO:0000008	Study sites	Field Methods	sample location 21 in wet season	May	Khantau
40 locations across Kazakhstan	Zhambyl Province	GAZ	GAZ:00014659	area of cropland	ENVO	ENVO:01000892	43.96494803	degree	UO	UO:0000185	73.57859801	degree	UO	UO:0000185	418.163	meter	UO	UO:0000008	Study sites	Field Methods	sample location 20 in wet season	May	Kenes
40 locations across Kazakhstan	Zhambyl Province	GAZ	GAZ:00014659	area of emergent herbaceous wetland	ENVO	ENVO:01000894	43.66583303	degree	UO	UO:0000185	73.78806202	degree	UO	UO:0000185	457.965	meter	UO	UO:0000008	Study sites	Field Methods	sample location 19 in wet season	May	Birlik
40 locations across Kazakhstan	Zhambyl Province	GAZ	GAZ:00014659	steppe	ENVO	ENVO:00000262	43.33240201	degree	UO	UO:0000185	73.574341	degree	UO	UO:0000185	511.611	meter	UO	UO:0000008	Study sites	Field Methods	sample location 18 in wet season	May	Tasytkel
40 locations across Kazakhstan	Zhambyl Province	GAZ	GAZ:00014659	steppe	ENVO	ENVO:00000262	43.02412902	degree	UO	UO:0000185	73.24510496	degree	UO	UO:0000185	628	meter	UO	UO:0000008	Study sites	Field Methods	sample location 17 in wet season	May	Zhdanovo
40 locations across Kazakhstan	Zhambyl Province	GAZ	GAZ:00014659	area of emergent herbaceous wetland	ENVO	ENVO:01000894	42.92448697	degree	UO	UO:0000185	73.18522397	degree	UO	UO:0000185	670	meter	UO	UO:0000008	Study sites	Field Methods	sample location 16 in wet season	May	Merke
40 locations across Kazakhstan	Zhambyl Province	GAZ	GAZ:00014659	area of cropland	ENVO	ENVO:01000892	42.93028397	degree	UO	UO:0000185	72.578471	degree	UO	UO:0000185	751.884	meter	UO	UO:0000008	Study sites	Field Methods	sample location 15 in wet season	May	Kokdonen
40 locations across Kazakhstan	Zhambyl Province	GAZ	GAZ:00014659	steppe	ENVO	ENVO:00000262	42.99890201	degree	UO	UO:0000185	71.99996	degree	UO	UO:0000185	605.374	meter	UO	UO:0000008	Study sites	Field Methods	sample location 14 in wet season	May	Akyrtobe
40 locations across Kazakhstan	Zhambyl Province	GAZ	GAZ:00014659	area of cropland	ENVO	ENVO:01000892	42.93880996	degree	UO	UO:0000185	71.50818603	degree	UO	UO:0000185	592.175	meter	UO	UO:0000008	Study sites	Field Methods	sample location 13 in wet season	May	5 km from Taraz town
40 locations across Kazakhstan	North Kazakhstan Province	GAZ	GAZ:00014657	area of scrub	ENVO	ENVO:01000869	54.89328302	degree	UO	UO:0000185	69.10011202	degree	UO	UO:0000185	94.133	meter	UO	UO:0000008	Study sites	Field Methods	sample location 1 in dry season	September	Petropavlovsk town
40 locations across Kazakhstan	North Kazakhstan Province	GAZ	GAZ:00014657	area of cropland	ENVO	ENVO:01000892	54.74814802	degree	UO	UO:0000185	69.09909697	degree	UO	UO:0000185	108.423	meter	UO	UO:0000008	Study sites	Field Methods	sample location 2 in dry season	September	Bishkul village
40 locations across Kazakhstan	North Kazakhstan Province	GAZ	GAZ:00014657	area of deciduous forest	ENVO	ENVO:01000816	54.54298502	degree	UO	UO:0000185	69.19382002	degree	UO	UO:0000185	139.003	meter	UO	UO:0000008	Study sites	Field Methods	sample location 3 in dry season	September	Astrakhanka village
40 locations across Kazakhstan	North Kazakhstan Province	GAZ	GAZ:00014657	area of cropland	ENVO	ENVO:01000892	54.27033101	degree	UO	UO:0000185	69.15815301	degree	UO	UO:0000185	127.015	meter	UO	UO:0000008	Study sites	Field Methods	sample location 4 in dry season	September	Rublivka village
40 locations across Kazakhstan	North Kazakhstan Province	GAZ	GAZ:00014657	steppe	ENVO	ENVO:00000262	54.01816104	degree	UO	UO:0000185	69.16133403	degree	UO	UO:0000185	127.865	meter	UO	UO:0000008	Study sites	Field Methods	sample location 5 in dry season	September	Roshinskoe village
40 locations across Kazakhstan	North Kazakhstan Province	GAZ	GAZ:00014657	steppe	ENVO	ENVO:00000262	53.658927	degree	UO	UO:0000185	69.438828	degree	UO	UO:0000185	188.194	meter	UO	UO:0000008	Study sites	Field Methods	sample location 6 in dry season	September	Obukhovka village
40 locations across Kazakhstan	Aqmola Province	GAZ	GAZ:00014650	area of scrub	ENVO	ENVO:01000869	53.25942303	degree	UO	UO:0000185	69.47235301	degree	UO	UO:0000185	250.348	meter	UO	UO:0000008	Study sites	Field Methods	sample location 7 in dry season	September	Kokshetau town
40 locations across Kazakhstan	Aqmola Province	GAZ	GAZ:00014650	steppe	ENVO	ENVO:00000262	53.10685697	degree	UO	UO:0000185	69.890226	degree	UO	UO:0000185	327.493	meter	UO	UO:0000008	Study sites	Field Methods	sample location 8 in dry season	September	Kenesary village
40 locations across Kazakhstan	Aqmola Province	GAZ	GAZ:00014650	area of cropland	ENVO	ENVO:01000892	52.84305803	degree	UO	UO:0000185	70.20383801	degree	UO	UO:0000185	407.036	meter	UO	UO:0000008	Study sites	Field Methods	sample location 9 in dry season	September	Shuchinsk village
40 locations across Kazakhstan	Aqmola Province	GAZ	GAZ:00014650	area of deciduous forest	ENVO	ENVO:01000816	52.597135	degree	UO	UO:0000185	70.56146096	degree	UO	UO:0000185	416.058	meter	UO	UO:0000008	Study sites	Field Methods	sample location 10 in dry season	September	Makinka village
40 locations across Kazakhstan	Aqmola Province	GAZ	GAZ:00014650	area of scrub	ENVO	ENVO:01000869	52.17755704	degree	UO	UO:0000185	70.94499104	degree	UO	UO:0000185	384.35	meter	UO	UO:0000008	Study sites	Field Methods	sample location 11 in dry season	September	Krasniy Gornyak village
40 locations across Kazakhstan	Aqmola Province	GAZ	GAZ:00014650	steppe	ENVO	ENVO:00000262	51.50238703	degree	UO	UO:0000185	71.18926601	degree	UO	UO:0000185	407.792	meter	UO	UO:0000008	Study sites	Field Methods	sample location 12 in dry season	September	Bozaigyr
40 locations across Kazakhstan	Aqmola Province	GAZ	GAZ:00014650	steppe	ENVO	ENVO:00000262	51.12420696	degree	UO	UO:0000185	71.63823101	degree	UO	UO:0000185	363.714	meter	UO	UO:0000008	Study sites	Field Methods	sample location 40 in dry season	September	near Astana city
40 locations across Kazakhstan	Aqmola Province	GAZ	GAZ:00014650	area of developed open space	ENVO	ENVO:01000883	50.97370796	degree	UO	UO:0000185	71.94638003	degree	UO	UO:0000185	389	meter	UO	UO:0000008	Study sites	Field Methods	sample location 39 in dry season	September	30 km to Astana city
40 locations across Kazakhstan	Qaraghandy Province	GAZ	GAZ:00014658	area of cropland	ENVO	ENVO:01000892	50.64598904	degree	UO	UO:0000185	72.42972298	degree	UO	UO:0000185	445.994	meter	UO	UO:0000008	Study sites	Field Methods	sample location 38 in dry season	September	Anar village
40 locations across Kazakhstan	Qaraghandy Province	GAZ	GAZ:00014658	area of cropland	ENVO	ENVO:01000892	50.29637198	degree	UO	UO:0000185	72.76972298	degree	UO	UO:0000185	555.023	meter	UO	UO:0000008	Study sites	Field Methods	sample location 37 in dry season	September	Oshgandy village
40 locations across Kazakhstan	Qaraghandy Province	GAZ	GAZ:00014658	area of cropland	ENVO	ENVO:01000892	49.95884003	degree	UO	UO:0000185	73.03598402	degree	UO	UO:0000185	563	meter	UO	UO:0000008	Study sites	Field Methods	sample location 36 in dry season	September	near Karaganda city
40 locations across Kazakhstan	Qaraghandy Province	GAZ	GAZ:00014658	steppe	ENVO	ENVO:00000262	49.28114799	degree	UO	UO:0000185	73.43020001	degree	UO	UO:0000185	659.52	meter	UO	UO:0000008	Study sites	Field Methods	sample location 35 in dry season	September	Kyzylkoy village
40 locations across Kazakhstan	Qaraghandy Province	GAZ	GAZ:00014658	area of scrub	ENVO	ENVO:01000869	48.87662896	degree	UO	UO:0000185	73.67259501	degree	UO	UO:0000185	729.876	meter	UO	UO:0000008	Study sites	Field Methods	sample location 34 in dry season	September	Aksu-Ayuly village
40 locations across Kazakhstan	Qaraghandy Province	GAZ	GAZ:00014658	area of dwarf scrub	ENVO	ENVO:01000861	48.43939704	degree	UO	UO:0000185	73.72746396	degree	UO	UO:0000185	817.191	meter	UO	UO:0000008	Study sites	Field Methods	sample location 33 in dry season	September	Batystau village
40 locations across Kazakhstan	Qaraghandy Province	GAZ	GAZ:00014658	steppe	ENVO	ENVO:00000262	48.03806699	degree	UO	UO:0000185	73.913578	degree	UO	UO:0000185	724.869	meter	UO	UO:0000008	Study sites	Field Methods	sample location 32 in dry season	September	Zharylgap batyr
40 locations across Kazakhstan	Qaraghandy Province	GAZ	GAZ:00014658	steppe	ENVO	ENVO:00000262	47.67431301	degree	UO	UO:0000185	74.32593796	degree	UO	UO:0000185	614.742	meter	UO	UO:0000008	Study sites	Field Methods	sample location 31 in dry season	September	Eski Karabulak
40 locations across Kazakhstan	Qaraghandy Province	GAZ	GAZ:00014658	cold desert	ENVO	ENVO:01000382	47.354804	degree	UO	UO:0000185	74.72457902	degree	UO	UO:0000185	597.409	meter	UO	UO:0000008	Study sites	Field Methods	sample location 30 in dry season	September	Bektau Ata Mountains
40 locations across Kazakhstan	Qaraghandy Province	GAZ	GAZ:00014658	cold desert	ENVO	ENVO:01000382	46.93837202	degree	UO	UO:0000185	74.94985901	degree	UO	UO:0000185	417.689	meter	UO	UO:0000008	Study sites	Field Methods	sample location 29 in dry season	September	Konyrat settlement
40 locations across Kazakhstan	Qaraghandy Province	GAZ	GAZ:00014658	cold desert	ENVO	ENVO:01000382	46.74883104	degree	UO	UO:0000185	74.54612201	degree	UO	UO:0000185	373	meter	UO	UO:0000008	Study sites	Field Methods	sample location 28 in dry season	September	Balkhash town
40 locations across Kazakhstan	Qaraghandy Province	GAZ	GAZ:00014658	cold desert	ENVO	ENVO:01000382	46.55023299	degree	UO	UO:0000185	74.18082903	degree	UO	UO:0000185	349.686	meter	UO	UO:0000008	Study sites	Field Methods	sample location 27 in dry season	September	Gulshat, Lake Balkhash
40 locations across Kazakhstan	Qaraghandy Province	GAZ	GAZ:00014658	desert scrubland	ENVO	ENVO:01000242	46.25458399	degree	UO	UO:0000185	73.68413597	degree	UO	UO:0000185	344.272	meter	UO	UO:0000008	Study sites	Field Methods	sample location 26 in dry season	September	Saryshagan, Lake Balkhash
40 locations across Kazakhstan	Zhambyl Province	GAZ	GAZ:00014659	cold desert	ENVO	ENVO:01000382	45.58474797	degree	UO	UO:0000185	73.40629701	degree	UO	UO:0000185	342.673	meter	UO	UO:0000008	Study sites	Field Methods	sample location 25 in dry season	September	Zhastar, Lake Balkhash
40 locations across Kazakhstan	Zhambyl Province	GAZ	GAZ:00014659	desert scrubland	ENVO	ENVO:01000242	45.324224	degree	UO	UO:0000185	73.74034099	degree	UO	UO:0000185	363.387	meter	UO	UO:0000008	Study sites	Field Methods	sample location 24 in dry season	September	Akerme, Lake Balkhash
40 locations across Kazakhstan	Zhambyl Province	GAZ	GAZ:00014659	desert scrubland	ENVO	ENVO:01000242	44.97678498	degree	UO	UO:0000185	74.01529097	degree	UO	UO:0000185	365.974	meter	UO	UO:0000008	Study sites	Field Methods	sample location 23 in dry season	September	Barylbaytal, Lake Balkhash
40 locations across Kazakhstan	Zhambyl Province	GAZ	GAZ:00014659	desert scrubland	ENVO	ENVO:01000242	44.535833	degree	UO	UO:0000185	73.92533303	degree	UO	UO:0000185	526.997	meter	UO	UO:0000008	Study sites	Field Methods	sample location 22 in dry season	September	Mirnyi
40 locations across Kazakhstan	Zhambyl Province	GAZ	GAZ:00014659	desert scrubland	ENVO	ENVO:01000242	44.15450301	degree	UO	UO:0000185	73.69956203	degree	UO	UO:0000185	397.082	meter	UO	UO:0000008	Study sites	Field Methods	sample location 21 in dry season	September	Khantau
40 locations across Kazakhstan	Zhambyl Province	GAZ	GAZ:00014659	area of cropland	ENVO	ENVO:01000892	43.96494803	degree	UO	UO:0000185	73.57859801	degree	UO	UO:0000185	418.163	meter	UO	UO:0000008	Study sites	Field Methods	sample location 20 in dry season	September	Kenes
40 locations across Kazakhstan	Zhambyl Province	GAZ	GAZ:00014659	area of emergent herbaceous wetland	ENVO	ENVO:01000894	43.66583303	degree	UO	UO:0000185	73.78806202	degree	UO	UO:0000185	457.965	meter	UO	UO:0000008	Study sites	Field Methods	sample location 19 in dry season	September	Birlik
40 locations across Kazakhstan	Zhambyl Province	GAZ	GAZ:00014659	steppe	ENVO	ENVO:00000262	43.33240201	degree	UO	UO:0000185	73.574341	degree	UO	UO:0000185	511.611	meter	UO	UO:0000008	Study sites	Field Methods	sample location 18 in dry season	September	Tasytkel
40 locations across Kazakhstan	Zhambyl Province	GAZ	GAZ:00014659	steppe	ENVO	ENVO:00000262	43.02412902	degree	UO	UO:0000185	73.24510496	degree	UO	UO:0000185	628	meter	UO	UO:0000008	Study sites	Field Methods	sample location 17 in dry season	September	Zhdanovo
40 locations across Kazakhstan	Zhambyl Province	GAZ	GAZ:00014659	area of emergent herbaceous wetland	ENVO	ENVO:01000894	42.92448697	degree	UO	UO:0000185	73.18522397	degree	UO	UO:0000185	670	meter	UO	UO:0000008	Study sites	Field Methods	sample location 16 in dry season	September	Merke
40 locations across Kazakhstan	Zhambyl Province	GAZ	GAZ:00014659	area of cropland	ENVO	ENVO:01000892	42.93028397	degree	UO	UO:0000185	72.578471	degree	UO	UO:0000185	751.884	meter	UO	UO:0000008	Study sites	Field Methods	sample location 15 in dry season	September	Kokdonen
40 locations across Kazakhstan	Zhambyl Province	GAZ	GAZ:00014659	steppe	ENVO	ENVO:00000262	42.99890201	degree	UO	UO:0000185	71.99996	degree	UO	UO:0000185	605.374	meter	UO	UO:0000008	Study sites	Field Methods	sample location 14 in dry season	September	Akyrtobe
40 locations across Kazakhstan	Zhambyl Province	GAZ	GAZ:00014659	area of cropland	ENVO	ENVO:01000892	42.93880996	degree	UO	UO:0000185	71.50818603	degree	UO	UO:0000185	592.175	meter	UO	UO:0000008	Study sites	Field Methods	sample location 13 in dry season	September	5 km from Taraz town
