# Supplementary material for: Top soil physical and chemical properties in Kazakhstan across a north-south gradient
Source: Sci Data. 2018 Nov 13;5:180242. doi: 10.1038/sdata.2018.242 (PMC6233482; doi:10.1038/sdata.2018.242)
Supplement: Supplementary file 1 [file sdata2018242-isa1.zip › a_Yapiyev246A_measurements.txt]

Sample Name	Protocol REF	Assay Name	Raw Data File	Comment[Data Repository]	Comment[Data Record Accession]	Comment[Data Record URI]
sample location 1 in wet season	Laboratory Methods	soil measurements from sample location 1 in wet season	Supplement 2	Mendeley Data	doi:10.17632/5ZMVX4VH28.1	https://doi.org/10.17632/5ZMVX4VH28.1
sample location 2 in wet season	Laboratory Methods	soil measurements from sample location 2 in wet season	Supplement 2	Mendeley Data	doi:10.17632/5ZMVX4VH28.1	https://doi.org/10.17632/5ZMVX4VH28.1
sample location 3 in wet season	Laboratory Methods	soil measurements from sample location 3 in wet season	Supplement 2	Mendeley Data	doi:10.17632/5ZMVX4VH28.1	https://doi.org/10.17632/5ZMVX4VH28.1
sample location 4 in wet season	Laboratory Methods	soil measurements from sample location 4 in wet season	Supplement 2	Mendeley Data	doi:10.17632/5ZMVX4VH28.1	https://doi.org/10.17632/5ZMVX4VH28.1
sample location 5 in wet season	Laboratory Methods	soil measurements from sample location 5 in wet season	Supplement 2	Mendeley Data	doi:10.17632/5ZMVX4VH28.1	https://doi.org/10.17632/5ZMVX4VH28.1
sample location 6 in wet season	Laboratory Methods	soil measurements from sample location 6 in wet season	Supplement 2	Mendeley Data	doi:10.17632/5ZMVX4VH28.1	https://doi.org/10.17632/5ZMVX4VH28.1
sample location 7 in wet season	Laboratory Methods	soil measurements from sample location 7 in wet season	Supplement 2	Mendeley Data	doi:10.17632/5ZMVX4VH28.1	https://doi.org/10.17632/5ZMVX4VH28.1
sample location 8 in wet season	Laboratory Methods	soil measurements from sample location 8 in wet season	Supplement 2	Mendeley Data	doi:10.17632/5ZMVX4VH28.1	https://doi.org/10.17632/5ZMVX4VH28.1
sample location 9 in wet season	Laboratory Methods	soil measurements from sample location 9 in wet season	Supplement 2	Mendeley Data	doi:10.17632/5ZMVX4VH28.1	https://doi.org/10.17632/5ZMVX4VH28.1
sample location 10 in wet season	Laboratory Methods	soil measurements from sample location 10 in wet season	Supplement 2	Mendeley Data	doi:10.17632/5ZMVX4VH28.1	https://doi.org/10.17632/5ZMVX4VH28.1
sample location 11 in wet season	Laboratory Methods	soil measurements from sample location 11 in wet season	Supplement 2	Mendeley Data	doi:10.17632/5ZMVX4VH28.1	https://doi.org/10.17632/5ZMVX4VH28.1
sample location 12 in wet season	Laboratory Methods	soil measurements from sample location 12 in wet season	Supplement 2	Mendeley Data	doi:10.17632/5ZMVX4VH28.1	https://doi.org/10.17632/5ZMVX4VH28.1
sample location 40 in wet season	Laboratory Methods	soil measurements from sample location 40 in wet season	Supplement 2	Mendeley Data	doi:10.17632/5ZMVX4VH28.1	https://doi.org/10.17632/5ZMVX4VH28.1
sample location 39 in wet season	Laboratory Methods	soil measurements from sample location 39 in wet season	Supplement 2	Mendeley Data	doi:10.17632/5ZMVX4VH28.1	https://doi.org/10.17632/5ZMVX4VH28.1
sample location 38 in wet season	Laboratory Methods	soil measurements from sample location 38 in wet season	Supplement 2	Mendeley Data	doi:10.17632/5ZMVX4VH28.1	https://doi.org/10.17632/5ZMVX4VH28.1
sample location 37 in wet season	Laboratory Methods	soil measurements from sample location 37 in wet season	Supplement 2	Mendeley Data	doi:10.17632/5ZMVX4VH28.1	https://doi.org/10.17632/5ZMVX4VH28.1
sample location 36 in wet season	Laboratory Methods	soil measurements from sample location 36 in wet season	Supplement 2	Mendeley Data	doi:10.17632/5ZMVX4VH28.1	https://doi.org/10.17632/5ZMVX4VH28.1
sample location 35 in wet season	Laboratory Methods	soil measurements from sample location 35 in wet season	Supplement 2	Mendeley Data	doi:10.17632/5ZMVX4VH28.1	https://doi.org/10.17632/5ZMVX4VH28.1
sample location 34 in wet season	Laboratory Methods	soil measurements from sample location 34 in wet season	Supplement 2	Mendeley Data	doi:10.17632/5ZMVX4VH28.1	https://doi.org/10.17632/5ZMVX4VH28.1
sample location 33 in wet season	Laboratory Methods	soil measurements from sample location 33 in wet season	Supplement 2	Mendeley Data	doi:10.17632/5ZMVX4VH28.1	https://doi.org/10.17632/5ZMVX4VH28.1
sample location 32 in wet season	Laboratory Methods	soil measurements from sample location 32 in wet season	Supplement 2	Mendeley Data	doi:10.17632/5ZMVX4VH28.1	https://doi.org/10.17632/5ZMVX4VH28.1
sample location 31 in wet season	Laboratory Methods	soil measurements from sample location 31 in wet season	Supplement 2	Mendeley Data	doi:10.17632/5ZMVX4VH28.1	https://doi.org/10.17632/5ZMVX4VH28.1
sample location 30 in wet season	Laboratory Methods	soil measurements from sample location 30 in wet season	Supplement 2	Mendeley Data	doi:10.17632/5ZMVX4VH28.1	https://doi.org/10.17632/5ZMVX4VH28.1
sample location 29 in wet season	Laboratory Methods	soil measurements from sample location 29 in wet season	Supplement 2	Mendeley Data	doi:10.17632/5ZMVX4VH28.1	https://doi.org/10.17632/5ZMVX4VH28.1
sample location 28 in wet season	Laboratory Methods	soil measurements from sample location 28 in wet season	Supplement 2	Mendeley Data	doi:10.17632/5ZMVX4VH28.1	https://doi.org/10.17632/5ZMVX4VH28.1
sample location 27 in wet season	Laboratory Methods	soil measurements from sample location 27 in wet season	Supplement 2	Mendeley Data	doi:10.17632/5ZMVX4VH28.1	https://doi.org/10.17632/5ZMVX4VH28.1
sample location 26 in wet season	Laboratory Methods	soil measurements from sample location 26 in wet season	Supplement 2	Mendeley Data	doi:10.17632/5ZMVX4VH28.1	https://doi.org/10.17632/5ZMVX4VH28.1
sample location 25 in wet season	Laboratory Methods	soil measurements from sample location 25 in wet season	Supplement 2	Mendeley Data	doi:10.17632/5ZMVX4VH28.1	https://doi.org/10.17632/5ZMVX4VH28.1
sample location 24 in wet season	Laboratory Methods	soil measurements from sample location 24 in wet season	Supplement 2	Mendeley Data	doi:10.17632/5ZMVX4VH28.1	https://doi.org/10.17632/5ZMVX4VH28.1
sample location 23 in wet season	Laboratory Methods	soil measurements from sample location 23 in wet season	Supplement 2	Mendeley Data	doi:10.17632/5ZMVX4VH28.1	https://doi.org/10.17632/5ZMVX4VH28.1
sample location 22 in wet season	Laboratory Methods	soil measurements from sample location 22 in wet season	Supplement 2	Mendeley Data	doi:10.17632/5ZMVX4VH28.1	https://doi.org/10.17632/5ZMVX4VH28.1
sample location 21 in wet season	Laboratory Methods	soil measurements from sample location 21 in wet season	Supplement 2	Mendeley Data	doi:10.17632/5ZMVX4VH28.1	https://doi.org/10.17632/5ZMVX4VH28.1
sample location 20 in wet season	Laboratory Methods	soil measurements from sample location 20 in wet season	Supplement 2	Mendeley Data	doi:10.17632/5ZMVX4VH28.1	https://doi.org/10.17632/5ZMVX4VH28.1
sample location 19 in wet season	Laboratory Methods	soil measurements from sample location 19 in wet season	Supplement 2	Mendeley Data	doi:10.17632/5ZMVX4VH28.1	https://doi.org/10.17632/5ZMVX4VH28.1
sample location 18 in wet season	Laboratory Methods	soil measurements from sample location 18 in wet season	Supplement 2	Mendeley Data	doi:10.17632/5ZMVX4VH28.1	https://doi.org/10.17632/5ZMVX4VH28.1
sample location 17 in wet season	Laboratory Methods	soil measurements from sample location 17 in wet season	Supplement 2	Mendeley Data	doi:10.17632/5ZMVX4VH28.1	https://doi.org/10.17632/5ZMVX4VH28.1
sample location 16 in wet season	Laboratory Methods	soil measurements from sample location 16 in wet season	Supplement 2	Mendeley Data	doi:10.17632/5ZMVX4VH28.1	https://doi.org/10.17632/5ZMVX4VH28.1
sample location 15 in wet season	Laboratory Methods	soil measurements from sample location 15 in wet season	Supplement 2	Mendeley Data	doi:10.17632/5ZMVX4VH28.1	https://doi.org/10.17632/5ZMVX4VH28.1
sample location 14 in wet season	Laboratory Methods	soil measurements from sample location 14 in wet season	Supplement 2	Mendeley Data	doi:10.17632/5ZMVX4VH28.1	https://doi.org/10.17632/5ZMVX4VH28.1
sample location 13 in wet season	Laboratory Methods	soil measurements from sample location 13 in wet season	Supplement 2	Mendeley Data	doi:10.17632/5ZMVX4VH28.1	https://doi.org/10.17632/5ZMVX4VH28.1
sample location 1 in dry season	Laboratory Methods	soil measurements from sample location 1 in dry season	Supplement 2	Mendeley Data	doi:10.17632/5ZMVX4VH28.1	https://doi.org/10.17632/5ZMVX4VH28.1
sample location 2 in dry season	Laboratory Methods	soil measurements from sample location 2 in dry season	Supplement 2	Mendeley Data	doi:10.17632/5ZMVX4VH28.1	https://doi.org/10.17632/5ZMVX4VH28.1
sample location 3 in dry season	Laboratory Methods	soil measurements from sample location 3 in dry season	Supplement 2	Mendeley Data	doi:10.17632/5ZMVX4VH28.1	https://doi.org/10.17632/5ZMVX4VH28.1
sample location 4 in dry season	Laboratory Methods	soil measurements from sample location 4 in dry season	Supplement 2	Mendeley Data	doi:10.17632/5ZMVX4VH28.1	https://doi.org/10.17632/5ZMVX4VH28.1
sample location 5 in dry season	Laboratory Methods	soil measurements from sample location 5 in dry season	Supplement 2	Mendeley Data	doi:10.17632/5ZMVX4VH28.1	https://doi.org/10.17632/5ZMVX4VH28.1
sample location 6 in dry season	Laboratory Methods	soil measurements from sample location 6 in dry season	Supplement 2	Mendeley Data	doi:10.17632/5ZMVX4VH28.1	https://doi.org/10.17632/5ZMVX4VH28.1
sample location 7 in dry season	Laboratory Methods	soil measurements from sample location 7 in dry season	Supplement 2	Mendeley Data	doi:10.17632/5ZMVX4VH28.1	https://doi.org/10.17632/5ZMVX4VH28.1
sample location 8 in dry season	Laboratory Methods	soil measurements from sample location 8 in dry season	Supplement 2	Mendeley Data	doi:10.17632/5ZMVX4VH28.1	https://doi.org/10.17632/5ZMVX4VH28.1
sample location 9 in dry season	Laboratory Methods	soil measurements from sample location 9 in dry season	Supplement 2	Mendeley Data	doi:10.17632/5ZMVX4VH28.1	https://doi.org/10.17632/5ZMVX4VH28.1
sample location 10 in dry season	Laboratory Methods	soil measurements from sample location 10 in dry season	Supplement 2	Mendeley Data	doi:10.17632/5ZMVX4VH28.1	https://doi.org/10.17632/5ZMVX4VH28.1
sample location 11 in dry season	Laboratory Methods	soil measurements from sample location 11 in dry season	Supplement 2	Mendeley Data	doi:10.17632/5ZMVX4VH28.1	https://doi.org/10.17632/5ZMVX4VH28.1
sample location 12 in dry season	Laboratory Methods	soil measurements from sample location 12 in dry season	Supplement 2	Mendeley Data	doi:10.17632/5ZMVX4VH28.1	https://doi.org/10.17632/5ZMVX4VH28.1
sample location 40 in dry season	Laboratory Methods	soil measurements from sample location 40 in dry season	Supplement 2	Mendeley Data	doi:10.17632/5ZMVX4VH28.1	https://doi.org/10.17632/5ZMVX4VH28.1
sample location 39 in dry season	Laboratory Methods	soil measurements from sample location 39 in dry season	Supplement 2	Mendeley Data	doi:10.17632/5ZMVX4VH28.1	https://doi.org/10.17632/5ZMVX4VH28.1
sample location 38 in dry season	Laboratory Methods	soil measurements from sample location 38 in dry season	Supplement 2	Mendeley Data	doi:10.17632/5ZMVX4VH28.1	https://doi.org/10.17632/5ZMVX4VH28.1
sample location 37 in dry season	Laboratory Methods	soil measurements from sample location 37 in dry season	Supplement 2	Mendeley Data	doi:10.17632/5ZMVX4VH28.1	https://doi.org/10.17632/5ZMVX4VH28.1
sample location 36 in dry season	Laboratory Methods	soil measurements from sample location 36 in dry season	Supplement 2	Mendeley Data	doi:10.17632/5ZMVX4VH28.1	https://doi.org/10.17632/5ZMVX4VH28.1
sample location 35 in dry season	Laboratory Methods	soil measurements from sample location 35 in dry season	Supplement 2	Mendeley Data	doi:10.17632/5ZMVX4VH28.1	https://doi.org/10.17632/5ZMVX4VH28.1
sample location 34 in dry season	Laboratory Methods	soil measurements from sample location 34 in dry season	Supplement 2	Mendeley Data	doi:10.17632/5ZMVX4VH28.1	https://doi.org/10.17632/5ZMVX4VH28.1
sample location 33 in dry season	Laboratory Methods	soil measurements from sample location 33 in dry season	Supplement 2	Mendeley Data	doi:10.17632/5ZMVX4VH28.1	https://doi.org/10.17632/5ZMVX4VH28.1
sample location 32 in dry season	Laboratory Methods	soil measurements from sample location 32 in dry season	Supplement 2	Mendeley Data	doi:10.17632/5ZMVX4VH28.1	https://doi.org/10.17632/5ZMVX4VH28.1
sample location 31 in dry season	Laboratory Methods	soil measurements from sample location 31 in dry season	Supplement 2	Mendeley Data	doi:10.17632/5ZMVX4VH28.1	https://doi.org/10.17632/5ZMVX4VH28.1
sample location 30 in dry season	Laboratory Methods	soil measurements from sample location 30 in dry season	Supplement 2	Mendeley Data	doi:10.17632/5ZMVX4VH28.1	https://doi.org/10.17632/5ZMVX4VH28.1
sample location 29 in dry season	Laboratory Methods	soil measurements from sample location 29 in dry season	Supplement 2	Mendeley Data	doi:10.17632/5ZMVX4VH28.1	https://doi.org/10.17632/5ZMVX4VH28.1
sample location 28 in dry season	Laboratory Methods	soil measurements from sample location 28 in dry season	Supplement 2	Mendeley Data	doi:10.17632/5ZMVX4VH28.1	https://doi.org/10.17632/5ZMVX4VH28.1
sample location 27 in dry season	Laboratory Methods	soil measurements from sample location 27 in dry season	Supplement 2	Mendeley Data	doi:10.17632/5ZMVX4VH28.1	https://doi.org/10.17632/5ZMVX4VH28.1
sample location 26 in dry season	Laboratory Methods	soil measurements from sample location 26 in dry season	Supplement 2	Mendeley Data	doi:10.17632/5ZMVX4VH28.1	https://doi.org/10.17632/5ZMVX4VH28.1
sample location 25 in dry season	Laboratory Methods	soil measurements from sample location 25 in dry season	Supplement 2	Mendeley Data	doi:10.17632/5ZMVX4VH28.1	https://doi.org/10.17632/5ZMVX4VH28.1
sample location 24 in dry season	Laboratory Methods	soil measurements from sample location 24 in dry season	Supplement 2	Mendeley Data	doi:10.17632/5ZMVX4VH28.1	https://doi.org/10.17632/5ZMVX4VH28.1
sample location 23 in dry season	Laboratory Methods	soil measurements from sample location 23 in dry season	Supplement 2	Mendeley Data	doi:10.17632/5ZMVX4VH28.1	https://doi.org/10.17632/5ZMVX4VH28.1
sample location 22 in dry season	Laboratory Methods	soil measurements from sample location 22 in dry season	Supplement 2	Mendeley Data	doi:10.17632/5ZMVX4VH28.1	https://doi.org/10.17632/5ZMVX4VH28.1
sample location 21 in dry season	Laboratory Methods	soil measurements from sample location 21 in dry season	Supplement 2	Mendeley Data	doi:10.17632/5ZMVX4VH28.1	https://doi.org/10.17632/5ZMVX4VH28.1
sample location 20 in dry season	Laboratory Methods	soil measurements from sample location 20 in dry season	Supplement 2	Mendeley Data	doi:10.17632/5ZMVX4VH28.1	https://doi.org/10.17632/5ZMVX4VH28.1
sample location 19 in dry season	Laboratory Methods	soil measurements from sample location 19 in dry season	Supplement 2	Mendeley Data	doi:10.17632/5ZMVX4VH28.1	https://doi.org/10.17632/5ZMVX4VH28.1
sample location 18 in dry season	Laboratory Methods	soil measurements from sample location 18 in dry season	Supplement 2	Mendeley Data	doi:10.17632/5ZMVX4VH28.1	https://doi.org/10.17632/5ZMVX4VH28.1
sample location 17 in dry season	Laboratory Methods	soil measurements from sample location 17 in dry season	Supplement 2	Mendeley Data	doi:10.17632/5ZMVX4VH28.1	https://doi.org/10.17632/5ZMVX4VH28.1
sample location 16 in dry season	Laboratory Methods	soil measurements from sample location 16 in dry season	Supplement 2	Mendeley Data	doi:10.17632/5ZMVX4VH28.1	https://doi.org/10.17632/5ZMVX4VH28.1
sample location 15 in dry season	Laboratory Methods	soil measurements from sample location 15 in dry season	Supplement 2	Mendeley Data	doi:10.17632/5ZMVX4VH28.1	https://doi.org/10.17632/5ZMVX4VH28.1
sample location 14 in dry season	Laboratory Methods	soil measurements from sample location 14 in dry season	Supplement 2	Mendeley Data	doi:10.17632/5ZMVX4VH28.1	https://doi.org/10.17632/5ZMVX4VH28.1
sample location 13 in dry season	Laboratory Methods	soil measurements from sample location 13 in dry season	Supplement 2	Mendeley Data	doi:10.17632/5ZMVX4VH28.1	https://doi.org/10.17632/5ZMVX4VH28.1
